# Supplementary material for: Fishing Participation, Motivators and Barriers among UK Anglers with Disabilities: Opportunities and Implications for Green Social Prescribing
Source: Int J Environ Res Public Health. 2022 Apr 14;19(8):4730. doi: 10.3390/ijerph19084730 (PMC9029860; doi:10.3390/ijerph19084730)
Supplement: Supplementary file 1 [file ijerph-19-04730-s001.zip]

Archive with 1 entries (1 files):
- ijerph-1662108-supplementary.pdf
